# Supplementary material for: Treatment Strategies Guided by [18F]FDG-PET/CT in Patients with Locally Advanced Cervical Cancer and [18F]FDG-Positive Lymph Nodes
Source: Cancers (Basel). 2024 Feb 8;16(4):717. doi: 10.3390/cancers16040717 (PMC10887300; doi:10.3390/cancers16040717)
Supplement: Supplementary file 1 [file cancers-16-00717-s001.zip]

Archive with 1 entries (1 files):
- cancers-2733740-supplementary.pdf
